# Supplementary material for: Age-Specific Characteristics and Malignancy Risk of Ovarian Teratomas: A Retrospective Single-Centre Study
Source: J Clin Med. 2025 Aug 20;14(16):5872. doi: 10.3390/jcm14165872 (PMC12387111; doi:10.3390/jcm14165872)
Supplement: Supplementary file 1 [file jcm-14-05872-s001.zip]

Archive with 1 entries (1 files):
- jcm-3766819-supplementary.pdf
